# Supplementary material for: Eligibility criteria vs. need for pre-exposure prophylaxis: a reappraisal among men who have sex with men in Amsterdam, the Netherlands
Source: Epidemiol Infect. 2022 Nov 8;150:e190. doi: 10.1017/S0950268822001741 (PMC9987018; doi:10.1017/S0950268822001741)
Supplement: Supplementary file 1 [file hygsup.zip]

Archive with 2 entries (2 files):
- S0950268822001741sup001.docx
- S0950268822001741sup002.docx
